# Supplementary material for: Targeting Neutrophil Extracellular Traps for Stroke Prognosis: A Promising Path
Source: Neurol Int. 2023 Sep 28;15(4):1212–26. doi: 10.3390/neurolint15040076 (PMC10594510; doi:10.3390/neurolint15040076)
Supplement: Supplementary file 1 [file neurolint-15-00076-s001.zip]

Archive with 1 entries (1 files):
- neurolint-2564051-supplementary.pdf
